# Supplementary material for: The Use of Metabolic Inducers in Wheat to Increase the Nutritional and Functional Value of Grain
Source: Molecules. 2025 Dec 8;30(24):4699. doi: 10.3390/molecules30244699 (PMC12735996; doi:10.3390/molecules30244699)
Supplement: Supplementary file 1 [file molecules-30-04699-s001.zip]

Archive with 1 entries (1 files):
- molecules-3899156-supplementary.pdf
